# Supplementary material for: Comparative Mitochondrial Genomics of 104 Darwin Wasps (Hymenoptera: Ichneumonidae) and Its Implication for Phylogeny
Source: Insects. 2022 Jan 25;13(2):124. doi: 10.3390/insects13020124 (PMC8874624; doi:10.3390/insects13020124)
Supplement: Supplementary file 1 [file insects-13-00124-s001.zip]

Archive with 1 entries (1 files):
- insects-1549963-supplementary.pdf
